# Supplementary material for: Host-Dependent Variation in Tetranychus urticae Fitness and Microbiota Composition Across Strawberry Cultivars
Source: Insects. 2025 Jul 25;16(8):767. doi: 10.3390/insects16080767 (PMC12386256; doi:10.3390/insects16080767)
Supplement: Supplementary file 1 [file insects-16-00767-s001.zip]

Archive with 1 entries (1 files):
- insects-3698047-supplementary.pdf
